# Supplementary material for: DNA damage-induced YTHDC1 O-GlcNAcylation promotes homologous recombination by enhancing m6A binding
Source: Fundam Res. 2023 Jun 5;5(2):868–79. doi: 10.1016/j.fmre.2023.04.017 (PMC11997583; doi:10.1016/j.fmre.2023.04.017)
Supplement: Supplementary file 1 [file mmc1.xlsx]

## Sheet: Sheet1
Table S1 MS identified an O-GlcNAc peptide on YTHDC1
Protein Accession	Peptide	Unique	Length	Start	End	PTM	AScore
Q96MU7	S(+203.08)VILIFS(+203.08)VR	Y	9	396	404	HexNAcylation (ST)	S1:HexNAcylation (ST):1000.00;S7:HexNAcylation (ST):1000.00
